# Supplementary material for: An integrative review of how midwives are screening and assessing for trauma in women within perinatal services
Source: PLoS One. 2025 Jul 1;20(7):e0327253. doi: 10.1371/journal.pone.0327253 (PMC12212512; doi:10.1371/journal.pone.0327253)
Supplement: S3 File — (XLSX) [file pone.0327253.s003.xlsx]

## Sheet: Sheet1
PAPER	ETHICS		METHODS					RESULTS (Quantitative, surverys etc.) & Qualitative (Themes & Sub-themes), findings from the review or how midwves are assessing for trauma						DISCUSSION
Title, Author (s), Year, Country		Aims & Objectives, Research question	Population Women (sample size, characteristics (age, ethnicity, pregnancy details (first or second or third pregnancy, pre or post natal, labour) history of trauma (ACE, rape, abuse, domestic violence), mental health problems	Midwives Demographics (age, gender, training/education, ethnicity, years of experiences)	Study design (e.g. RCT, experimental, qualitative, survey)	Data Collection (surveys/questionnaire, interviews, focus groups etc) and Location (maternity hospitals, clinics, outpatinets, home etc)	Data analysis (descriptive statistics, t-tests, paired t-test,chi-squared tests, thematic analusis, IPA, etc)	Details of type of trauma (Type I or II) past or currently experiencd by women. Type I trauma is used to identify a single incident or one-off event, commonly associated with Post Traumatic Stress Disorder (PTSD). Type II trauma or complex trauma signifies a trauma that is prolonged, cumulative, or repeated over extended periods of time and largely interpersonally generated (Shapiro 2010).	How Midwives were assessing for Trauma, what asssessment interview questions they asked on Trauma, Midwives Role and Competence in Assessing trauma	Outcome Measures used for assesing trauma (measure/scale used for the trauma, or to assess for the history of trauma) Measures / Screening Tools on Trauma	Midwifes response when asking/screening for Trauma (e.g. competent, confidedent, comfortable, etc)	Women’s in Perinatal response when questioned/asked about Trauma:	What helped the midwvies or women and what they found effective or not at reducing their distress, mental health and trauma	Key points and conclusions relevant to review or research question	Authors Limitations and future recommendations relevant to review or research quesiton
Knowledge, confidence, skills and practices among midwives in the republic of Ireland in relation to perinatal mental health care: The mind mothers study, Carroll et al. (2018), Ireland.	Ethical approval for the study was granted by the University’s Research Ethics Committee and the ethics committees of the participating sites.	The study aimed to identify midwives’ competency in perinatal mental health care in terms of their knowledge, confidence, skill and educational priorities, and to explore their clinical practices in relation to the assessment and management of perinatal mental health problems	No data reported. Midwives perspective only.	All registered midwives with the Nursing and Midwifery Board of Ireland (NMBI) and employed either full-time or part-time in 12 of the 19 maternity services in the Republic of Ireland were targeted for inclusion in the study. Both agency midwives and student midwives were excluded. 466 midwives completed the surveys. 28 participants were excluded as 21 did not indicate that they had a midwifery q…	The research design for the study was descriptive (Quantitative). Data were collected using an anonymous, self-completed survey. A customised survey instrument was specially designed for the study. It used a combination of binary (yes/no), categorical, Likert scale, and open-ended questions.	The sample for the survey was obtained through the Directors of Midwifery and Nursing, who approved access and assisted with recruitment. Nominated gatekeepers within the midwifery sites distributed an information pack containing a Letter of Invitation, Participant Information Leaflet, a Questionnaire and a stamped envelope (addressed to a member of the research team) to potential participants wh…	The survey data were analysed using the Statistical Package for the Social Sciences (SPSS), version 21 (IBM Corp 2012). Descriptive statistics, including frequency distributions, means and standard deviations were generated to describe the data. Independent sample t-tests were performed to examine whether they were any statistically significant differences in participants’ mean skill, confidence,…	Study based on Midwives experiences of women with any perinatal mental health concern including trauma (type I or II). Over 90% of midwives reported caring for women with perinatal mental health problems in their current role, with the majority reporting caring for between 1 and 10 women in the previous 6 months (61.8%), and a further 20% reporting that they had cared for more than 25 women durin…	Knowledge of perinatal mental health was rated on a scale from 1 (not at all knowledgeable) to 5 (very knowledgeable). Questioning/Asking about trauma - On opening a discussion with women about various topics, self-reported skill was rated below the midpoint of the scale for sexual abuse (M =2.15, SD=1.02) and intimate partner violence. Skill was rated higher on providing support to women who wer…	A customised survey instrument was specially designed for the study, in consultation with a team of professionals and experts in the area. It used a combination of binary(yes/no), categorical, Likert scale, and open-ended questions.The topics addressed therein included:Demographic data;Contact with and caseload of women with perinatal mental health problems; Knowledge of perinatal mental health (…	Midwifes response to Knowledge in relation to PTSD was especially low (mean=2.53; SD=1.07; Overall skill midwives rated below the midpoint of the scale (M=4.48, SD = 1.82). Overall confidence midwives rated below the midpoint of the scale (M = 4.37, SD = 1.84). Self-reported skill was higher in relation to discussing mood (M = 3.16, SD = 1.04) and anxiety (M = 3.10, SD = 0.99) compared to discuss…	No data	Those who received some perinatal mental health education had statistically significant higher skill (M =4.83; SD=1.82) and confidence (M =4.73, SD=1.80) than those without any perinatal mental health education (M =3.89, SD=1.68; M =3425, SD=1.76) [t(425)=5.318, p<.001; t(425 )=5.53, p<.001]. They also had statistically significant higher self-rated knowledge on all knowledge items compared to th…	The lack of knowledge on bipolar affective disorder and psychosis in the perinatal period is also an issue given the risks for the woman and baby should the woman experience a psychosis and the fact that a diagnosis of bipolar affective disorder or prior experience of psychosis is associated with risk of post partum psychosis, suicide in the postnatal period and Post-Traumatic Stress Disorder (PT…	The findings need to be considered with caution given the low response rate (24.8% of the national number of midwives) and the fact that it is not known how representative the sample is of the midwife population. In addition, it is not possible to know through use of the survey method alone how well midwives’ self-reported practices reflect their actual clinical practices and competency. No guida…
Think pink! A sticker alert system for psychological distress or vulnerability during pregnancy, McKenzie-McHarg et al. (2014), U.K	Ethics Not Reported	This pink sticker system aimed to provide a rapid, concise method of communication between psychology and maternity services about a woman’s psychological state and needs antenatally and during the intrapartum period. The study aimed to evaluate the effectiveness of this system.	In-depth discussions/interview were held with women who had a pink sticker on their antenatal notes (n=4) in person or by telephone. A number of women who experienced the pink sticker system since its inception in 2009 (0=49) were asked at their postnatal follow-up with their psychologist about their birth, in particular whether they felt the pink sticker had an impact. Typical examples of women …	A focus group was held with midwives familiar with the pink sticker system (n=4). The midwives ranged in seniority from at least 2 years qualified to very senior, and had all cared for a number of women who had presented to the labour suite with a pink sticker on their notes within the last year. The psychology referral database was examined to establish the proportions of perinatal referrals wit…	Qualitative study. A pilot evaluation of the pink sticker system was conducted using multiple approaches, including examining referrals to the service and interviews with women and staff from four sources: 1)Focus Group (n=4) 2)In-depth discussions telephone/in person conversation (n=4) 3)Postnatal followed up with their psychologist (n=49); 4)Psychology referral database was examined to establis…	Interviews and a focus Group was used to gather information from mothers and Midwives. Information was also gathered from the psychology database at Warwick hospital.Data was gathered from the hospital during antenatal, intrapartum and postnatal period. Response Rate: Interviews and clinical feedback from women (group, telephone and postnatal follow-up, n=53).	Data Management and Analysis method(s) were not clearly described. Conversations were recorded in written form but only some were recorded verbatim—quotes are taken from those that were, and where women had consented.	The pink sticker was introduced for women during pregnancy and labour, so that midwives and obstetricians could support women with mental health problems, or vulnerabilities, and consider their emotional needs during their pregnancy and labour. Typical examples of women being given a pink sticker included women who had experienced a previous traumatic birth, had a needle phobia, had lost a baby, …	During the time the sticker was introduced, all midwives in the Trust began receiving mandatory training on perinatal psychology. Information on the pink sticker system was incorporated in this training which combined information about psychological presentations and education on how midwives could support women with mental health problems, or vulnerabilities, through pregnancy and labour. A larg…	No screening tools used. Women (n=49) were asked at their postnatal follow-up with their psychologist about their birth, in particular whether they felt the pink sticker had an impact. The psychology referral database was examined to establish the proportions of perinatal referrals with a diagnosis of birth trauma or PTSD. Interviews and feedback from women (group, telephone and postnatal follow-…	The communication of key relevant information in one place was valued and midwives felt that they had time to read the brief summaries provided. The pink sticker system allowed them to quickly identify women needing extra sensitivity or with specific care needs. The pink sticker was universally valued as a means to start a conversation about difficult issues with the woman without expecting the w…	Women’s in Perinatal response, The majority of women (85%) reported only positive feelings about their experience. These women described how the system made them feel cared for, understood, and contributed to an individualised care plan to which they had been a part of. Most women (n=28; 52.8%) were positive about being able to communicate their particular concerns to midwives via the notes. This…	It was felt that the system has allowed midwives and obstetricians to provide good emotional care to women with significant and serious mental health problems as the care summaries provide in-depth information about the woman’s needs, which have been discussed and agreed in advance. There was some feeling among the midwives that by assessing the need for psychological support and help antenatally…	Overall, the pink sticker psychology alert system was perceived positively by both women and midwifery staff. Only 15% of women reported disadvantages of the system, and all these women also reported advantages. It is likely that no wording or different wording on the stickers would address those issues. Main disadvantages mentioned were that some women were referred too late to receive a pink st…	The evaluation gathered information from a number of sources such as postnatal and antenatal women, midwives and the psychology database. However, the interviews were conducted by the women’s own clinical psychologist, and this may have inhibited some from being open about perceived disadvantages of the pink sticker system. The four women and midwives interviewed by the independent researcher wer…
Midwives’ awareness and experiences regarding domestic violence among pregnant women in southern Sweden. Finnbogado´ttir & Dykes (2012), Sweeden	Approval for the study was provided by the Regional Ethical Review Board in southern Sweden Dnr:640/2008	The aim of this study was to explore midwives’ awareness of and clinical experience regarding domestic violence among pregnant women in southern Sweden	No data reported. Midwives perspective only.	The particular working area experience of the recruited midwives varied within the group and included activities such as working with women who have a ‘fear of birth’, or ‘substance abusers’, or ‘birth’, ‘postpartum care’ or ‘sexual health guidance’. The mean working experience was 22 (min 4–max 36) years.	An inductive qualitative design was chosen. The data collection method consisted of focus group interviews. The focus group interview took place mostly as individual narrative from one of the midwives which then initiated a more general focus group discussion about the complicated topic. . The midwives (n=16) were initially recruited by network sampling, complemented by purposive selection.	Four focus groups were assembled, with three to five voluntary participants in each group, such that one group had three, two had four, and one had five midwives. All but one of the midwives was working in ANC units connected to two university hospitals in southern Sweden at the time the focus group interviews were performed. This demographic area is multicultural and is ethnically heterogeneous.…	Content text analysis, was used for analysing the material. Both manifest and latent content text analysis was used. The first author listened to the interviews immediately after the collection of the data, and they were subsequently transcribed verbatim also by the first author. Open coding of the text was performed. The second author independently also carried out open coding of one of the inte…	Type II Domestic Abuse. Domestic violence during pregnancy is defined as physical, sexual or psychological/emotional violence, or threats of physical or sexual violence that are inflicted on a pregnant woman by the marital/cohabiting partner, parents, siblings, or any other relatives. Women who are afraid of their intimate partner both before and during pregnancy have poorer physical and psycholo…	For some of the midwives it was out of the question to ask the mother-to-be about whether she had any experience of violence, and especially if the partner was present. If the question of violence could be routinely asked, and every pregnant woman received that question, it would not be as stigmatising. All the midwives were not clear about when they were obligated to report suspicion of ‘incongr…	No measures or screening tools utilised. Domestic violence was often discovered first at post partum due to visible bruises, or the newly delivered woman’s spontaneous reports about what she had been exposed to. This category refers to the notion that the midwife herself could be the greatest obstacle towards initiating a dialogue with the pregnant woman about exposure to violence.	The midwives could blame themselves for having missed signs during the pregnancy and for not being aware of what the pregnant woman had been exposed to. There are probably many I have missed. Also, the midwives were afraid of reporting to the authorities when the man was very aggressive, due to fear of retaliation to themselves or to their families. Further, some of the midwives pointed out, as a…	No data	Almost none of the midwives could recall any education concerning violence during pregnancy, and thus, they would like to receive more education and supervision in this matter.	The midwives expressed clearly that they felt insufficient in their approach and care of the mother and thus, insufficient also with regard to the unborn baby. Currently, the midwives have no written guidelines, plans of action and have insignificant or non-existent support from the employer. In their narratives of their clinical experience the midwives identified two very vulnerable groups clear…	It is also possible that some eligible candidates for the study felt discomfort with the topic, or with the presence of other participants in the focus groups or with the moderator. Therefore, the possibility of response bias cannot be excluded. Most of the midwives in the focus groups knew each other, but were not in positions of authority towards each other. All were females and thus homogeneou…
We just ask some questions the process of antenatal psychosocial assessment by midwives, Rollans et al. (2013), Australia	Ethics approval for the study was obtained from the Human Research Ethics Committee at both study sites and from the University of Western Sydney.	The aim of this paper is to report on the content and process of antenatal psychosocial assessment undertaken by midwives at the booking visit. Specifically, the paper describes the approach (actions and interactions) that midwives take to integrate this assessment into the routine booking visit, the introduction and delivery of the psychosocial questions and how midwives respond to the woman’s a…	Participants in the antenatal component of this study com- prised 34 pregnant women (W) who were attending the antenatal clinic for their first appointment (the booking visit) . Women were excluded from the study if they were under 18 years old or required an interpreter. Thirty four women participated in the antenatal component of this study. On average they were 30 years of age, almost one thir…	16 midwives (M) and two student midwives (SM) who undertook psychosocial assessment and depression screening as part of their role in conducting the antenatal history and health assessment.The average years of experience of the 16 midwives were five years and 12 of these midwives had worked an average of three years in the antenatal clinic (AC). Three of the participants were working in a midwife…	This qualitative ethnographic study describes the content and process of psychosocial assessment and depression screening undertaken by midwives in the antenatal booking visit in two maternity units in New South Wales(NSW), Australia. Study design: participants included 34 pregnant women and 18 midwives who agreed to be observed during the antenatal booking visit. A structured observation tool an…	Data was collected via non-participant observation of the antenatal booking visit. The first author observed 34 booking visits. As a research team our preference was to observe each midwife on two occasions as this would assist us to identify patterns in the approaches to midwifery practice and would not place an undue burden on midwives working in the maternity unit. Nine of the 18 midwives or s…	Content analysis was used to analyse the data recorded on the observation tool and the field notes(Krippendorff,2004). The following questions were used to guide the analysis: how did the midwife greet the woman, how were the questions introduced, at what point in the consultation was the psychosocial assessment undertaken; on average how much time did the assessment take; how frequently were all…	Type 11 Questions used in psychosocial assessment included ACE’s, Domestic violence, couple’s relationship problems, history of anxiety, depression or mental health problems inc low self esteem and recent major stressors and lack of support.	Midwives were observed using a range of skills when undertaking psychosocial assessment including empathetic responding, however modification of questions may reflect a level of discomfort on the part of the midwife in asking sensitive questions and may impact the integrity of the assessment. Further training and support is required to “fine tune” the process of assessment and better responses to…	No assessment measures were utilised. This paper reports on the content and process of antenatal psychosocial assessment & depression screening undertaken by midwives at the booking visit. Data reported in this paper are part of a larger study. A structured observation tool and field notes were used to record observations of the assessment and screening process. The observation was developed for …	Midwife’s Responses: In 26/34 of the interactions observed, women talked about or disclosed at least one issue that was a risk factor, inc previous history of CSA or recent stressor related to loss of income or moving house. 4/26 interactions these issues were not explored further. In remaining 21 interactions midwives explored further eg., “have you ever been diagnosed?” or “did you want to tell…	No data	Midwives require access to structured support programs that include ongoing training, education and supervision to minimise the negative impact experienced in uncovering stories of women’s trauma. To maintain the assessment uniformity and conduct it in ways that support women, midwives require organisational support in ongoing training, education and clinical supervision.	Midwives were observed using a range of skills when undertaking psychosocial assessment including empathetic responding, however, modification of questions may reflect a level of discomfort on the part of the midwife in asking sensitive questions and may impact on the integrity of the assessment. Further training and support is required to ‘fine tune’ the process of assessment and better respond …	This is a small study where the practice of midwives was observed in two units, both of which have been involved in the process of psychosocial assessment for some time. Only 18 midwives were observed in interaction with 34 women. Not all midwives agreed to participate and it may be that those who did not agree have different approaches to this assessment or feel more or less confident in the pro…
A five year follow-up study of the Bristol pregnancy domestic violence programme to promote routine enquiry, Baird et al. (2013), U.K.	Ethical review and approval was awarded through the LREC and the UWE, Bristol Research Ethics Committee.	This paper reports on a five year follow-up study, which aimed to measure the degree to which progress identified at practitioner level in 2004/2005 (in relation to knowledge, attitudes and efficacy) have been maintained in 2010. Analysis is underpinned by questionnaire data from midwives in 2010; with 2004/2005 follow-up data used as the comparator. In addition, focus group data is presented fro…	No data reported. Midwives perspective only.	58 midwives (n=58) completed the questionnaire. This yielded a response rate of 81%. The final sample included both the original community midwives who had taken part in 2004/2005 and those who had been subsequently recruited or had transferred into the Trust. 36 (73%) of the 2010 respondents took part in the original study. Of these, a purposive sample of 11 took part in two focus group intervie…	A multimethod approach was adopted, using a follow-up survey and focus groups.Collecting the views and experiences of midwives in relation to routine enquiry for domestic abuse allowed for detailed contextualisation of the quantitative findings from a practitioner perspective. The 58 participating midwives completed a 54-item questionnaire. Midwives were asked to reflect on the content and learni…	The final sample included both the original community midwives who had taken part in 2004/2005 and those who had been subsequently recruited or had transferred into the Trust. 36(73%) of the 2010 respondents took part in the original study. Of these ,a purposive sample of 11 took part in two focus group interviews. Data collection was undertaken by two academic researchers in two phases. Phase on…	Midwife questionnaire data was independently double entered into SPSS version 19.0 and frequency cross-tabulations performed to assess data entry accuracy followed by scrutiny for face-validity. Frequency distributions for midwife responses in 2010 were compared with the corresponding frequency distributions in 2004/2005 and a statistical assessment of differences was performed using the w2 test …	TYPE 11 Trauma, Domestic Violence	Areas surveyed included: demographic/professional information including number of years post-qualification, professional experience, educational background, knowledge of (and attitudes to) domestic violence, efficacy beliefs, levels of confidence in asking about violence and perceptions of potential barriers and support. Participants were asked to reflect on the domestic training in 2004/2005 and…	The questionnaire was a 54-item questionnaire. Where possible, the items on the questionnaire replicated questions previously utilised in the original questionnaire and used the same measurement scales.	In the cohort there was a tendency to report an increase in confidence in asking about domestic violence, following training in 2005. None of the midwives in 2010 reported ‘not at all or unsure’ compared with 26.8% in 2005 (po0.001). 2005 respondents were 14.9 times more likely to report ‘not at all or unsure’ compared with the 2010 respondents (odds ratio ¼14.9, 95% confidence inter- val ¼1.92–1…	No data	They considered that there had been significant changes in midwives attitudes towards their role in addressing domestic abuse. On-going education and training and support had resulted in a responsive and proactive approach towards domes tic abuse with more emphasis on early proactive intervention, rather than dealing with the consequences of an assault.	This is the first UK based follow-up study to evaluate the outcomes of a maternity educational intervention in domestic violence enquiry five years on from its introduction. Outcomes from the study included midwives abilities to ask women about domestic abuse, feeling supported and appropriate referral. Five years on, the statistical evidence suggests that the skills, knowledge and confidence ass…	Whilst the results of this study are very encouraging in relation to an increase in midwifery confidence and acceptance levels it should be recognised that there are some limitations in terms of the self-report data from the midwives as it was not possible to confirm the findings with other data sources.
Violence against women: knowledge, attitudes and beliefs of nurses and midwives, Di Giacomo et al. (2017), Italy	We asked and we obtained the authorisation by the Hospital Health Direction; we did not required the Ethics approval for this study as no changes to clinical practice were undertaken (Health Ministry 2008).	The main purpose of the survey was to describe knowledge, attitudes and beliefs of nurses and midwives towards a female victim of violence, and we hope to take the true picture of the situation. The secondary goals are to identify the possible differences of approaches that exist among them and between the professions and to identify possible changes in their perceptions over the 5 past years and…	No data reported. HCP's perspective only.	A convenience sample of 81 of 101 nurses and midwives who they are currently employed and eligible staff within the study setting and they have successfully completed the survey, between August–October 2013. We have excluded the nurses and midwives that they did not give the consensus and they failed to complete more than 75% of the survey items. Health care operators is the term used in the stud…	A cross-sectional study. This follow up study used a questionnaire. Fifty-one (63 7%) questionnaires were analysed and were compared to 44 of the survey of 2008.	This study was conducted in the departments of the Health Company of Rimini, which is in charge of receiving women who suffered violence: emergency room, (two department), obstetrics emergency room, gynaecology and Department of Gynaecology and Family Counselling (four wards). A questionnaire used in a previous survey in the same setting was administered. The questionnaire consisted of two parts:…	Data analysis was performed with STATAtm 9.2/SE (StataCorp, College Station, TX, USA). Descriptive statistical analysis to depict demographic characteristics of the sample and to analyse the individual responses of the questionnaire. For determining the differences between midwives and nurses and between the data of this study and the data of the previous survey, we used ‘The Pearson Test’. The s…	Type 11 Domestic Violence	Twenty-two (43 1%) of the respondents say they attended specific training courses on the proper behaviour to follow and on the management of violence cases (rape, mistreatment and other forms of violence (including not only physical): 9 (29%) of nurses vs. 13 (65%) of midwives, with a meaningful difference between the two professions (p = 0 011). Midwives would assign red (emergency to treat imme…	The study was about exploring attitudes rather than assessing Trauma	56 8% (n. 29 of 51) of participants affirm they would probably have difficulties to take care of the women subjected to violence, whereas 17 (33 3%) say they would not and 25 (49%) of HCO declare their ability to detect whether a battered woman [16 (64%) of nurses vs. nine (36%) of midwives]. Twenty-tree (45 1%) of the respondents do not believe that the woman’s behaviour could have facilitated t…	No data	All agree with the necessity of additional knowledge. In particular, 30 (58 9%) would require specific and more thorough knowledge of the juridical and relational aspects and of the application of procedure; 10 (19 6%) would solely require knowledge of relational aspects. Fifteen (75%) midwives believe they need training for all the above. Training appears to have an influence on the behaviour of…	Of the respondents, 51 (80 4%) have taken care of women who suffered violence, and 25 (49%) believe they can detect violence. The relational/communicative approach presents the most difficulty, and all the operators believe they need more knowledge. The number of operators who suggest women be observed in an emergency room and file a complaint or who primarily consider listening to women has decr…	The limited and convenient sample, the use of a self-report questionnaire and the analysis provided by the personnel of a single company do not allow us to generalise conclusions. Awareness paths and cultural changes regarding the phenomenon of violence need to be developed, as does a specific training programme on the approach to and assessment of the abused woman.
Swedish midwives’ perceptions of fear of childbirth. Salomonsson et al. (2010), Sweden	Permission for the study was given by the heads of the participating clinics. Participants were informed by letter about the study. Information was repeated on recruitment and before the focus group interview started.	The aim of this study was to describe midwives’ experiences and perceptions of women with Fear of childbirth.		21 experienced midwives Aged 27–63 years (median 52). The participants’ professional experience varied from 3 to 38 years (median19). Expressed in years, the participants’ experience was spread as follows: antenatal clinics including family planning, range 0–17 years (median 6); labour ward, range 0–30 years (median5); and pre-and postpartum ward, range 0–35 years (median5).	A qualitative study, A phenomenographic approach – analysis only. Four hospitals with varying levels of care were included in the study (in two counties in southern Sweden, one at a university hospital, two at central county hospitals and one at a county hospital).21 Participants. 49 female midwives were sent an e-mail invitation to participate, including information about the procedure and that …	The authors were given access to names, e-mail addresses and telephone numbers of the midwives who fulfilled the inclusion criterion. The four focus group interviews were conducted over a period of 18 months in 2004–2006. The 21 midwives who were finally included were distributed between the groups, with three to six participants in each. To direct the discussion on the topic, a question guide wi…	The interviews were transcribed and then analysed using the phenomenographic approach, which investigates the qualitatively different ways in which people think about phenomena. The analyses were carried out in consecutive steps (Sjo¨stro¨m and Dahlgren, 2002). The first interview was analysed both separately and to- gether by the first and third author. After that, the analysis results were read…	Type 1, Traumatic Birth	Usually, the identification of FOC occurs during pregnancy, but it can also take place during the labour process or postpartum. The women present their fear to the midwife, with or without being asked. If the woman does express apprehension, there are scenarios that make midwives suspect FOC, i.e. when a woman has many symptoms or when the midwife considers that something does not make sense. Sho…	No formal assessment measures/screening tools used. (observation)The identification of FOC occurs during pregnancy, but it can also takes place during the labour process or postpartum. The women present their fear to the midwife, with or without being asked. Women may not openly communicate their FOC and expressed it in other ways such as ‘denying their pregnancy. others, the fear is embedded in …	To help and support these women involves offering enough time and opportunities for the women to talk about and adapt their feelings. The midwife should listen, show that she cares, and help the woman to evaluate her fear. During pregnancy, midwives ought to be available for extra visits and telephone calls. Midwives’ knowledge and experiences affect their care, which is reflected in women’s expe…	N/A	The midwife should listen, show that she cares, and help the woman to evaluate her fear. During pregnancy, midwives ought to be available for extra visits and telephone calls. Preparations such as relaxation techniques, childbirth education classes and visiting the birth clinic were seen as essential. Another strategy that was mentioned was a written birth plan, to help the woman prepare for chil…	Four description categories emerged, i.e. appearance of fear of childbirth, origins of fear of childbirth, consequences of fear of childbirth, and fear of childbirth and midwifery care. FOC was perceived as a continuum from normal to irrational, severe fear. FOC was thought to have various origins that could be more or less difficult to operationalise. FOC can hinder a normal experience of pregna…	This study was undertaken with a limited number of midwives from a restricted part of Sweden.Therefore, findings need to be carefully handled in respect of generalisation. Theoretical knowledge was not explicitly discussed in the focus interviews. This highlights the shortage of knowledge from different fields of research related to clinical work, which is critical for developing evidence-based c…
Opportunities and obstacles to screening pregnant women for intimate partner violence during antenatal care in Zimbabwe. Shamu et al. (2013). South Africa	Ethical clearance obtained from the Medical Research Council of Zimbabwe and the University of the Western Cape Senate Research committee, whilst permission to conduct the study at the six facilities was provided by the City Health Directorate.	To explore perceptions and experiences of nurse midwives working in Zimbabwe’s public maternity services regarding IPV among pregnant women, including possible responses in the clinic setting.	Women: A total of 64 women participated in seven FGDs held separately with pregnant and nursing mothers at the six health facilities.	6 midwives. At each of the six clinics, one senior nurse midwife (sister-in-charge) in charge of the maternity clinic was purposively selected to participate in the interviews . Age of midwives ranged between 40 and 60 years.	An exploratory qualitative study. In-depth interviews with midwives. FGs with women. The setting of the study is within six public antenatal care clinics located in low-income residential areas in Harare. These clinics were purposively selected because of their longstanding relationship with a local university teaching programme. Most clinics included in the study had antenatal services three day…	In-depth interviews, FGDs and observation were used to collect data. The in-depth interviews were held with service providers, and FGDs were held with pregnant and nursing women to explore health workers’ and women’s views and perceptions of responding to IPV (physical, sexual and emotional) during pregnancy. During the data collection phase, the researcher spent time in the clinic and observed t…	Recorded interviews were transcribed verbatim and analysed using thematic content analysis. Thematic content analysis. The first author repeatedly read the transcripts and constructed codes in line with research objectives and the co-authors and additional researchers independently reviewed sections of transcripts and commented on the interim analysis.	Type 11 Domestic Abuse (Intimate Partner Violence)	All midwives stated that they had no specific training, skills or competence to recognise abused women during antenatal and postnatal care and that no facilities were conducting any form of screening for IPV. Four core themes related to the possibilities of screening and/or intervening against IPV in these settings were identified: identification of abused women by midwives, women’s accounts of m…	No screening tools used to assess for trauma. Midwives reported diverse ways of responding to IPV. ‘Usually it is the mother who comes out if she has problems . . .We do not screen . . . It is for the mother to come out and say l have a problem at individual level’ (Bridget, midwife, Nekanda Clinic). They reported that they were able to recognise only the more obvious cases such as those who had …	The interviews reflect midwives’ mixed feelings about responding to IPV in antenatal care and suggest an unresolved tension between what is considered an appropriate professional response versus a private matter to which they as women felt obliged to respond. In many cases, health workers did not take any action once they became aware of cases of violence other than just noting them as social pro…	Womens response: While pregnant women expected to receive information on how to avoid violence in their relationships, they were advised and taught how to subordinate to their male partners and accept forced sex. However, beyond – and compounding- a culture of silence regarding domestic violence, an important reason for women’s reluctance to report appears to be related to midwives not being trus…	Challenges include midwives’ lack of specific education and training; high workloads and time pressures; the health system’s lack of infrastructure, privacy, guiding policy, support, staff and other resources; midwives’ own beliefs and previous experiences; women’s non-disclosure of domestic issues; and cultural taboos.	Lack of education and skills to screen for violence, the health system’s limited human resources capacity and its failure to promote screening, and role conflicts reflecting a deep ambivalence over whether IPV is a health problem, a social problem or simply ‘normal’ were identified as the major obstacles to responding to IPV. Institutional reform that will lead to training midwives and integratin…	No Data
Identifying adverse childhood experiences in maternity services, Mortimore et al. (2021), U.K.	At booking for maternity services, existing practice already involved midwives screening women for vulnerabilities using the vulnerability assessment screening proforma and women were asked to consent to information sharing with other agencies. Therefore, no further consent was sought in relation to this project. , it was decided that for the duration of the pilot project, completed parental scre…	To identify ACEs in families who use maternity services in order to improve the professional response to risk, build parental resilience and strengthen parenting capacity.	Quantitative data was obtained from 44 pregnant women and 23 partners. A total of nine parents provided qualitative feedback. Following the booking appointment and ACEs conversation, women and their partners were asked to complete an anonymous feedback questionnaire and return this in a postage-paid envelope to the project team.	8 Midwives included. Midway through the pilot, all eight midwives participating in the project were contacted to identify any concerns or ongoing support needs they might have and seek formative feedback. Summative feedback from them was canvassed by questionnaire at the end of the pilot period. Qualitative feedback was analysed to identify themes.	The project piloted a service improvement with a defined cohort of women and their partners. A pragmatic mixed-methods approach was selected. Quantitative data was collected in the form of copies of completed anonymised ACEs screening tools. Analysis of the data included exploring rates of ACEs disclosure, gender differences in the disclosure rates, the impact of the presence of a partner upon di…	Initially a process map of a woman’s journey through maternity services was drawn up. Process map of adverse childhood experiences (ACEs) enquiries during pregnancy implement routine enquiry into ACEs were identified as shown in the process map. Tools were developed to introduce the concept of ACEs to service users (through use of the M card, in order to screen for ACEs in parental histories, ide…	Thematic analysis was used to identify, analyse and report themes which arose from the data collected, to improve the ability to communicate the data effectively.	Type 2 ACE. ACEs are specified traumatic events occurring before the age of 18 years, originally described by Felitti et al in 1998, Women who have a history of ACEs are more likely to experience obstetric risks such as smoking, preterm delivery, antenatal and postnatal depression (Leeners et al, 2014; Christiaens et al, 2015; Angerud et al, 2018; Olson, 2018.	The ACEs project had an impact not only on those midwives directly involved in the project but also those throughout the maternity services as they gradually became more ACE-aware through their mandatory training. Self reports from midwives indicated that, for some, this new knowledge had a positive impact on both their personal life and professional practice.	Midwives introduced the ACEs screening tool to booking women and their partners (if present). Following completion, a discussion took place to enable the ecomap to be populated and any support needs identified, leading to development of a mutually agreed, individualised plan for the family. The ACE or ACEs identified were used to initiate discussion with a focus on development of support plans. M…	Qualitative analysis of feedback from professionals indicated that most midwives felt comfortable asking the ACEs questions at booking. However, if a midwife had experienced ACEs themselves, it was difficult for them to have a conversation with the parents. One midwife said: ‘ACEs have been experienced by many of those now expected to offer support while silently coming to terms with this new kno…	Mothers with a partner present at booking reported fewer childhood ACEs and adversities in adulthood. Partners reported low levels of ACEs and adversities in adulthood. Of the 44 women, 25 disclosed one or more ACE during their childhood (57%), demonstrating that the screening tool was effective in identifying ACEs. 90% thought that booking was the right time to be asked about ACEs or adversities…	The ACEs project had an impact not only on those midwives directly involved in the project but also those throughout the maternity services as they gradually became more ACE-aware through their mandatory training. Self reports from midwives indicated that, for some, this new knowledge had a positive impact on both their personal life and professional practice. Midwives’ comments reflected a desir…	The use of the ACEs screening tool successfully identified ACEs which would otherwise not have been known using the previous antenatal booking questions. The bespoke tool kit was well-received by women, their partners and professionals. Identification and discussion of ACEs enabled appropriate support to be offered. The rates of disclosure for one or more ACE were 57%, higher than that described …	The maternity ACEs project was a pilot for a service improvement and, consequently, the numbers involved were small.
Midwives’ experiences of routine antenatal questioning relating to men’s violence against women, Stenson et al. (2005), Sweden	Permission to undertake the study was given by the Head of the County Midwifery Service. Approval of the study design and procedures was obtained from the Ethics Committee of the Medical Faculty, Uppsala University.	The present study was undertaken to describe and use the experience gained by antenatal care midwives who had routinely questioned pregnant women about men’s violence against women.		All midwives (n = 28) at the seven antenatal clinics in a city of 180,000 inhabitants in south-central Sweden were invited to participate. Twenty-one midwives took part in one of five interviews (two to six participants each). Three midwives declined participation, two others were ill at the time of the focus groups and two did not join because of appointment conflicts. Participants were 42–62 ye…	Qualitative study design using focus-group discussions in antenatal care in a city in south-central Sweden.	The focus-group discussions took place in February and March 2003, led by the same moderator (KS) and observer (ML). Both are midwives with knowledge of the subject, and are more or less known to the participants, but were not involved in setting up the questioning programme. The discussion followed a similar format and lasted about 70–90 mins. At the end of each session, the moderator summarised…	Data were analysed using qualitative content analysis (Graneheim and Lundman, 2004). The analysis was inductive, which means that patterns arise from the data (Patton, 2002). The transcripts were read carefully, and a summary of each discussion was written. The first author (KS) coded the participants’ statements in relation to the aims of the study. In the coding process, the content of each sta…	Type II Domestic Violence/ Intimate Partner Violence	The importance of routine questioning about violence was emphasised in all groups. Two-thirds said they asked at least half of their clients at least once. Most respondents were satisfied if they managed to ask once, whereas some tried to repeat the questions. the most serious difficulties in routine assessment identified by the midwives were lack of time, oversight, many competing duties, langua…	The questions were derived from the Abuse Assessment Screen (Parker and McFarlane, 1991). Questions asked as part of the psycosocial assessment.	If a woman discloses to you that she has been sexually abused as a child or an adult, do you feel that you are adequately equipped with the skills and knowledge to deal with this situation?’, 56 (15%) midwives ticked ‘positively yes’ or ‘yes’ they would be able to deal with such a disclosure. One hundred and nine (29%) midwives responded that they were ‘unsure’. The majority of the sample group, …	Feelings of failure and frustration were expressed over the fact that not all women were assessed.And so we leave with a bad conscience for not having brought it up. ‘Ah, there it is again’ and ‘heavens!, I forgot it. For some of the midwives, questions about violence were not perceived as being more delicate than many other questions ordinarily asked in antenatal care. The midwives did not find …	The basis for current practice was education about the nature of men’s violence against women, and also knowledge of referral options. They highlighted the importance of contacts with organisations providing support, as midwives have neither time for, nor knowledge of, counselling. Assistance should be readily available, even immediate, if necessary. Another basic condition was opportunities for …	To implement routine questioning about violence is not a one off event. The management must give unflagging support (e.g. by establishing and monitoring routines, and by providing training, counselling and feedback). The midwives emphasised the importance of training, easy access to support for abused women, and personal counselling for midwives. They described their role as raising awareness of …	The median age of the participating midwives was quite high. This tallies with the situation in Sweden generally. Consequently, the midwives were probably experienced in handling difficult situations. On the other hand, they might have been less inclined to change habituated ways of carrying out their work. The possibility of response bias cannot be excluded.
A study exploring UK midwives’ knowledge and attitudes towards caring for women who have been sexually abused, Jackson et al. (2009), U.K.	It was confirmed that as no mothers or babies were involved, no ethical approval was needed. At the time that this study was conducted, i.e. 1999–2000, it was considered that midwives were an autonomous group of professionals who were able to make up their own minds concerning taking part or not taking part in a study, and as a non-vulnerable group, would not need the degree of protection afforde…	To investigate midwives’ knowledge and attitudes in relation to caring for women who have been sexually abused.(1) What knowledge and attitudes do midwives have in relation to caring for women who have been sexually abused? (2) What information, advice and counselling is offered to women who have been sexually abused.		The sample size of 489 midwives was dictated by staffing lists given by the midwifery managers from the four sites. As non-responders could not be identified due to the questionnaire being anonymous, flyers were sent out to all midwifery areas to remind midwives to send their questionnaires back. The final number of midwives returning the questionnaire was 372, representing a 76% response rate. M…	A mixed methods approach was used using a survey (self administered postal questionnaire). The questionnaire included fixed response and open-ended questions. The sample group selected was from different trusts within the East and West Midlands (n =489). The questionnaire was piloted twice. First with eight colleagues and then with 33 midwives who were not employed within the trusts where the fin…	A survey (self administered postal questionnaire) was issued to all staff at the four selected sites. Midwives were encouraged to fill out the questionnaires and send them back anonymously. The questionnaire included fixed response and open-ended questions.	A decision was made early in the process to utilise an eclectic approach using both qualitative and quantitative aspects of research in the design of the questionnaire. Quantitative data were analysed using w2 -test, logistic regression, Mann–Whitney U-test, Kruskal Wallis test and Mantel–Haenszel test. Qualitative data were analysed using a modified constant comparative approach as described by …	Type 11 Sexual Abuse	Observation skills: Most of the respondents cited intimate examinations as a difficulty. Most comments related to reluctance, refusal, fear of or difficulty with vaginal examinations (V.E.s). The range of descriptors given by midwives in answer to how survivors of sexual abuse might be recognised were: frightened, distressed, distraught, fearful, afraid, anxious, tense, nervous, agitated and tear…	No Tool	The majority of midwives had little if any education in this area and felt unable to deal effectively with disclosures of sexual abuse. Some seemed to feel that basic skills would be all they could offer: ‘the only thing I feel I could offer is a listening ear’ (EM60). Whilst acknowledging a lack of knowledge/skills in this area, a few midwives expressed that it would not make them feel uncomfort…		Midwives’ comments indicated that they did not have any specific knowledge, skills or experience in this area. Most supported this by stating that they had not received any education and training to deal with this, and others who said that they had never or rarely dealt with such a disclosure. Whether the midwife felt adequately equipped with the knowledge or skills to deal with such a disclosure…	The majority of midwives in the sample group did not feel adequately prepared to deal with a disclosure of sexual abuse (n = 207, 56%), with a further 109 (29%) midwives being ‘unsure’ if they could deal with such a disclosure. Community midwives rated themselves as more able to deal with disclosures of sexual abuse compared with hospital-based midwives (w2=4.044, df ¼ 1, p = 0.044). It is possib…	N/A
A healthy settings framework: an evaluation and comparison of midwives’ responses to addressing domestic violence, Lazenbatt et al. (2009), Northern Ireland	The Queen’s University Belfast Research Ethics Committee stated that formal ethical approval was not required. However, in the light of the new requirements of research governance, participants were asked to complete an informed research consent form and assured that their responses would be confidential and remain anonymous. All questionnaires were secured in a locked cabinet and retained for au…	To compare and contrast how midwives in NI working in either hospital- or community-based health-care practice settings address DV in their client population by evaluating: their perceived views on the rate of DV; their perceived professional role in addressing DV, their acceptability of routine screening for DV within a health-care setting; and the barriers they encounter when asking clients que…		A letter was sent to all registered NI midwives working in seven locations (n = 983) inviting them to participate in this study. The locations included five hospital and community settings. Following exclusion of midwives who were on maternity leave, career break or long-term sick leave, 861 midwives (n =88%) remained. Overall, 488 Midwives returned a completed questionnaire, giving a response ra…	This quantitative study was conducted between December 2002 and August 2003 using a postal questionnaire. The Midwives’ Knowledge and Attitudes to Domes tic Violence Scale was developed and validated for the purposes of this study.	A 22-item questionnaire scale was compiled to measure midwives’ knowledge and attitudes to DV in different settings, their perceived professional role in addressing and responding to DV, their views on routine questioning or screening of all pregnant women, and identification of any barriers they may have encountered in dealing with the issue of DV in their practice setting. Each participant rece…	Data from each coded questionnaire were entered into a database and analysed using Statistical Package for the Social Sciences Version 12.0.1. To assure anonymity, data were entered using a coded number for potential follow-up. Comparisons were made using inferential statistics, with Pearson’s w2 -test of association and the w2 -test for trend (Altman, 1991, pp. 261–265). To reduce the bias intro…	Type 11 Domestic Abuse (Intimate Partner Violence)	The majority of midwives (66%) viewed the prevalence of DV to be well short of the ‘truth’; and a smaller proportion of community midwives compared with hospital midwives had this per ception (54% versus 69%, w2 = 6.56, p= 0.01). Almost all participants, irrespective of whether they were based in a hospital (92%) or community (93%) setting, felt that they had a significant role to play in respond…	No Tool	84% of hospital midwives and 73% of community midwives felt that they were unsure or not confident about screening for DV in practice. 46% of community midwives and 78% of hospital midwives felt that they did not want to ask women about DV, or were unsure about how to approach the topic, and a further 50% of community midwives and 62% of hospital midwives were not confident enough to address DV w…		A significantly higher percentage of community midwives (71%) compared with hospital mid wives (54%) reported that they were aware of facilities in their practice settings that offered privacy for a woman to discuss DV confidentially (continuity corrected w2 = 8.08, df =1, p = 0.004.	Although the main findings show that almost all midwives (92%) felt that they had a significant role to play in responding to DV in their client group, data illustrate that only half of those participating were in favour of routine screening, and only 38% of the cohort had actually made an enquiry. Worryingly, 79% of hospital and 72% of community midwives were unsure or not confident about identi…	Firstly, the data are based on a sample of midwives in NI and the findings may not be generalisable to similar groups of participants outside this health setting. Secondly, the overall response rate was 57%, thus limiting the ability to extrapolate the results of this study to those who did not respond.
Domestic violence during pregnancy: Midwives' experiences, Mauri et al. (2015), Italy	The San Gerardo Hospital Ethics Committee approved the study, and data were treated strictly confidentially.	The objective of this study was to investigate the knowledge and experience of midwives in relation to the domestic violence during pregnancy, paying particular attention to the perception of their professional role and the acceptance of a screening programme for domestic violence during pregnancy.		A purposive sample of 17 midwives was then invited to participate between July and October 2012; two declined to take part but, as data saturation was reached with the first 15 participants, no further interviews were scheduled.The average age of the surveyed midwives was 37 years (range 22–55), and their average working experience was 14 years (range eight months to 35 years).	The semi-structured interviews, which lasted between 30 minutes and one hour, took place at the end of midwives’ working shifts at their workplace between July and October 2012. They were all audio-recorded with the participants’ permission and conducted by the same researcher (EM), who also prepared the verbatim transcriptions of their content. In some cases, additional questions were asked in o…	A qualitative phenomenological-hermeneutic study design.	Content analysis was used to identify the prominent themes without the aid of any software. The interviews were initially read several times by all of the researchers in order to obtain a general picture of their global meaning, after which labels were independently identified using verbatim quotations, and then discussed and revised until agreement was reached. Subsequently, the labels were grou…	Type 11 - Domestic Violence	The majority of the midwives said that it is difficult to recognise violence unless it has striking effects, and that it is easier to relate violence to physical signs (especially bruising).Psychological signs such as insecurity, anxiety, fear, low self esteem and closure could also suggest something ‘strange. Most of the midwives stated the importance of building a relationship with the woman in…	No tools mentioned by Midwives in this study.	Ten midwives reported that they had never met a victim of domestic violence during their professional career; only two said they had received training concerning violence. Screening tools designed to detect violence are available, but the midwives had different feelings and conflicting opinions about them. On one hand, they said that a screening tool might be useful to remind health professionals…		Midwives relate their difficulty in recognising violence to a lack of training. Many of them said that they did not feel prepared to recognise signs of violence and would not know how to manage the situation if they had to. This leads them to avoid asking questions and contributes to keeping the phenomenon hidden. Besides the lack of training, the midwives highlighted other barriers to the identi…	In order to offer women competent and global support, it seems that an interdisciplinary approach by different professionals is necessary. Given the prevalence of domestic violence during pregnancy and its negative consequences on maternal and foetal health, it seems to be essential to implement first-level and continuing education for midwives on the subject. Midwives acknowledge their crucial r…	Firstly, we recruited midwives employed in the same health district and, secondly, although we recruited both hospital and community midwives, the latter were less representative (11 versus four).
Midwives’ experiences of routine enquiry for intimate partner violence in pregnancy, Eustace et al. (2016), Australia.	Ethical approval was obtained from the Griffith University Human Research Ethics Committee (NRS/23/13/HREC). A consent form was emailed, completed and returned by participants prior to the interview. Consent to participate and permission to digitally record the interview were re-confirmed prior to commencement of the interview.	This study aimed to identify midwives’ experiences in relation to screening, ongoing referral and support for women who positively disclose about IPV. This study was part of a larger program of work on midwives’ knowledge, attitudes and practices in regards to IPV in Australia.		Of the 35 midwives indicating their willingness to be interviewed, twenty-one midwives from across all Australian states and territories could be contacted and were interviewed. The majority of participants were female, worked in the public health system, in a range of different models of maternity care including shared care based in an obstetric antenatal clinic, midwifery led clinics and midwif…	A qualitative descriptive design was used. Participants were recruited via an e-mail bulletin by the Australian College of Midwives. In-depth telephone interviews were conducted with 21 midwives.	Having completed an online survey about IPV knowledge, attitudes and practices, respondents could nominate to be interviewed by providing their contact details. Inclusion criteria were midwives engaged in antenatal service provision within Australia. Prior to the interview a brief overview of the research aims and interview questions were sent to each participant and a convenient time for an inte…	The data was analysed by two researchers using a process of inductive thematic analysis. Each interview transcript was read several times to obtain familiarity with the data. Initial codes were generated within the transcripts and recorded as individual notes by the researchers. Coding across the transcripts was continued until all the data extracts were coded. Potential patterns in this coded da…	Intimate partner violence (IPV) is any behaviour within an intimate relationship that causes physical, psychological or sexual harm (WHO, 2012) Globally 1 in 3 women experience physical and/or sexual violence from a partner (WHO, 2015). IPV Type 11 Trauma	All participants regardless of workplace and model of care, identified that the role of the midwife should incorporate routine screening for IPV. The majority of participants also articulated a strong sense of a personal commitment to the role of the midwife in routine enquiry. “Often times seeing a midwife is a woman’s first contact with some regular healthcare and social care as well. So I real…	Participants described different ways of screening women for IPV. These approaches were dependent on where they worked and processes in place within the health service they worked in. Some midwives reported asking all women directly at the booking interview, whereas others identified the use of a self-report screening tool either written or online that women completed at booking.No detail given o…	Participants described feeling unsupported in their role when screening women for IPV. Barriers discussed included having minimal time to spend with a woman in an antenatal appointment: “We are actually pressured now to do that booking interview in less than an hour now, so there's another barrier. A push, push, push, get this all done.” (Rose).The lack of support for women was perceived as a pot…		The provision of continuity of care throughout the perinatal period by a known midwife enhances the likelihood of effective routine enquiry across time; and provides opportunities to link women with support services and to bolster their social support network. Factors that enabled routine enquiry were also identified. In particular, building a trusting relationship was viewed as paramount when as…	Routine enquiry about domestic violence is a valuable and important midwifery role. Midwives described frustration and fear when women disclosed domestic violence. The perceived level of support from health services is varied according to practice contexts and needs to be improved.Three major themes were identified. Asking the question was related to how participants saw the midwife’s role in rel…	Participants for this study nominated to be interviewed after completing an on-line survey. It may be that these midwives had an existing interest in IPV and their views may not reflect those of other midwives who did not engage in this research process. It may not be possible to generalise these results to all health care systems in Australia or to those in other countries, but the consistent el…
Nurses’, midwives’ and students’ knowledge, attitudes and practices related to domestic violence: A cross-sectional survey, Ali et al. (2021), U.K.	The ethical approval for the study was obtained from University Research Ethics Committee of University of Sheffield (007470). Appropriate permissions from Directors of Nursing and Midwifery Programme and association representatives were obtained to get access to participants as mentioned earlier. Recruitment took place from December 2018 to April 2019. Completing the questionnaire was considered…	The aim of the study was twofold: to measure levels of knowledge attitude and practices related to IPV and its management among (a) registered nurses, (b) registered midwives, (c) nursing students and (d) midwifery students and, second, to determine the association among knowledge, attitudes and skills of IPV and demographic vari ables (e.g., age, experience and training) of nurses, midwives and …		The study participants were registered nurses and registered midwives as well as preregistration nursing and midwifery students, studying and working in England and Wales. Of 769 respondents, 739 (96.10%) were female and 30 (3.90%) were male. Most of the participants were midwives (n = 326, 42.39%), followed by nurses (n = 238, 30.95%), and nursing and midwifery students (n = 205, 26.66%). Most p…	This study represents a cross-sectional survey of preregistration nursing and midwifery students and registered nurses and midwives. The Strengthening the Reporting of Observational Studies in Epidemiology (STROBE) standardized reporting guidelines were used to guide the conduct and reporting of the research (Von Elm et al., 2007).	The data were collected through a questionnaire adapted from a pre -validated survey instrument (Physician Readiness to Manage Intimate Partner Violence Survey [PREMIS]) (Ramsay et al., 2012). The questionnaire comprised of: responder profile, background (perceived preparation and knowledge), actual knowledge and opinions and takes 15–30 min to complete. Data were collected through an online ques…	A total of 1006 responses were received and 769 questionnaires with complete information were analysed. This suggests a completion rate of 76%. The data were down loaded from Survey Monkey© to Microsoft Excel© and then transferred to the Statistical Package for Social Sciences (SPSS) version. Continuous variables are presented as means and standard deviations. Categorical variables are presented …	IPV broadly refers to physical violence or a pattern of abusive behaviours perpetrated by an intimate partner or ex-partner resulting in physical, sexual or psychological harm, including physical aggression, sexual coercion, psychological abuse and controlling behaviours (World Health Organisation, 2014). Type 2: Domestic Violence	The mean knowledge score was 4.46 (SD 1.53) (Table 2). There was a statistically significant difference in the knowledge levels of three groups (F(2, 766) = 46.2, p < .01). Pairwise comparisons using Tukey post hoc test showed that the knowledge levels of students (3.92 SD 1.48) were significantly lower than those of midwives (5.04 SD 1.26) (p < .01, confidence interval [CI] = 0.80–1.42) but did …	No screening tool used.	The participants noted that there is a greater need for training and support needs such as educational sessions, financial resources, organisational resources, social care referral support groups and advocacy groups, for managing cases of IPV. The dearth of resources was attributed to the complexity and sheer volume of work for those who experienced IPV. They discuss past experiences of nurses an…		Clinical and organisational policies and protocols should be revisited and updated, and inter disciplinary personal and organisational collaboration should be emphasized for prompt identification and management of IPV cases. Nurse and midwife managers should advocate for and take proactive actions to enhance the collaboration of health care personnel, organisations, social and community support g…	Over all, the study findings indicate that nurses, midwives and students find it challenging to manage cases of IPV due to limited knowledge and preparedness. Nurses and midwives recognized the need to manage cases of IPV effectively, but they lacked necessary resources and training. Therefore, a need exists for greater training, resources, and support for nurses, midwives, and students to manage…	The survey collected information using Survey Monkey© from various geographical settings in the UK using a convenience sampling technique. Most of the participants responded from England, and the overall response rate was low. This may mean limited generalizability and that knowledge, attitude and practices may differ in other parts of the country. The tool, although theoretically should only tak…
Recognizing the co-occurrence of domestic and child abuse: a comparison of community- and hospital-based midwives, Lazenbatt and Thompson-Cree (2009), Northern Ireland	The Queen’s University Belfast Research Ethics Com mittee stated that formal ethical approval was not required; however; in the light of the new requirements of Research Governance (QUB 2001), participants were asked to complete an informed research consent form and assured that their responses would be confidential and remain anonymous.	This study aimed to compare and contrast how midwives, working in either hospital or community settings: (1)currently respond to the co-occurrence of domestic and CA; (2) their perceived role and willingness to identify suspected or definite cases of domestic and CA; (3) their record-keeping ability and their reporting mechanisms for suspected, or definite cases of CA; and (4) identify gaps in th…		A full cohort sample of all registered NI midwives working in seven locations (n = 983) were invited by letter to participate in this study. The locations included five hospitals, four of which were integrated to community,and two community settings. Following exclusion of midwives who were on maternity leave, career break or long-term sick leave, 861 midwives (n = 88%) remained. Of the 861 quest…	Quantitative study design using a validated questionnaire.	The Midwives Knowledge & Attitudes to Domestic Violence Scale (M&DVS) was developed and validated for the purposes of the larger study with reference to the evidence-based international literature on DV and CA in pregnancy, and Healthy Settings Theory. One researcher visited all hospital and community managers who agreed to distribute the questionnaire to their staff. Distribution and collection …	Data from each coded questionnaire were entered into a database and analysed using SPSS 12.0.1 (Chicago, IL,USA). To assure anonymity, data were entered using a coded number for potential follow-up. Comparisons were made using inferential statistics, with Pearson’s χ2 test of association and the χ2 test for trend (Altman 1991, pp. 261–265). To reduce the bias introduced by estimating the distribu…	Type 2: Domestic Violence	Of the complete cohort of midwives, 92% (n = 448) felt they had a role to play in responding to DV in pregnancy. However, only 53% (n = 254) of all midwives felt that all women should be screened for DV. When midwives were asked if they had ever raised the issue of DV with a client, only 28% (n = 135) reported to have done so. From the 28% of midwives who reported raising the issue of DV with a c…	No formal screening tool used. Only 13% of the sample actually asked a woman a direct question about DV.	When all midwives were asked if they had ever reported a suspicious case of CA, significantly more community- (16%) than hospital-based midwives (6%) reported to have done so (χ2 = 10.3 continuity correction factor on 1 d.f., P < 0.001).When all midwives were asked if they had ever ‘encountered’ a definite case of CA, again significantly more community- (12%) than hospital-based (3%)midwives repo…		Cross-tabulation examining midwives’ responses to training and education received on DV showed that significantly more community midwives (57%) had done so, compared to hospital midwives (26%) (χ2 = 32.8 continuity correction factor on 1 d.f., P < 0.001) (see Table 3). Training received on child protection highlighted again that community midwives (62%) had received significantly more training th…	The study suggests that midwives need training on how to interact with abused mothers using non-coercive, supportive and empowering mechanisms. Many women may not spontaneously disclose the issues of child or domestic abuse in their lives, but often respond honestly to a sensitively asked question. This issue is important as only 13% of the sample actually asked a woman a direct question about DV…	First, the data are based on a non-random, purposive sample of midwives in NI, and the findings may not be generalizable to similar groups of participants outside this setting. Second, the overall response rate was 57%, thus limiting the ability to extrapolate the results of this study to those who did not respond.
Midwives’ perceptions and experiences of routine enquiry for domestic violence, Mezey et al. (2003), U.K.	N/A	To examine midwives’ perceptions and experiences of routine enquiry for domestic violence.		One hundred and forty-five midwives from 8 hospital teams, 10 community teams, specialist midwives and mid wifery managers were invited to attend a training session, of whom 116 (80%) attended. Between July 1998 and March 1999, a series of 2 to 3 hour training sessions were run, in which midwives were provided with information and edu cational materials about the prevalence and effects of domesti…	Mixed Methods approach adapted. Focus groups, semi-structured interviews and a questionnaire was used to collect information . Twenty-eight midwives were interviewed. Twenty midwives attended one of four focus groups and eight semi-structured interviews were conducted.	Focus groups and individual interviews were conducted to provide midwives with an opportunity to discuss their experiences, and examine attitudes about the midwife’s role in identifying and responding to cases of domestic violence. All midwives were invited to attend at least one focus group during the screening phase of the study. Twenty midwives attended one of four focus groups, which were arr…	All groups and interviews were tape recorded and transcribed. Content analysis was used to categorise the opinions of midwives.	Type 2: Domestic Violence	Midwives reported that the training had made them more aware of experiences of domestic violence in their patients, and many midwives were surprised by the extent and serious nature of domestic violence. At the end of training most midwives felt that it was appropriate for women to be asked about experiences of violence in maternity services, and considered that the midwife was the right person t…	Midwives carried out screening in hospital and community antenatal clinics and women’s homes on three occasions: at booking, at 34 weeks and once during the postpartum (within 10 days) using a variation of the Abuse Assessment Screen.	Some midwives felt that screening for domestic violence meant that they were being pushed into yet another new role, that they felt they were poorly equipped, and for a variety of reasons, could not perform well. There was concern that if they asked women about domestic violence other (more important) issues would be missed out. Even those midwives who were initially keen and screened every woman…		In the course of the study, many midwives disclosed personal experiences of violence, both work related and in their personal lives. Midwives who had themselves experienced physical or sexual violence were particularly appre hensive about the prospect of introducing routine screening for domestic violence.The more midwives were exposed to disclosures and descriptions of domestic violence, the mor…	Midwives felt that domestic violence was an important issue to be addressed. However, practical and personal difficulties were encountered during the study. These included: time constraints, lack of confidential time, safety issues, staff shortages, low staff morale and midwives’ personal experiences of domestic violence. The study produced a raised awareness about domestic violence within the ma…	N/A
Midwives' and obstetricians' perception of their role in the identification and management of family violence, Lauti et al. (2008), New Zealand	Ethical approval was granted by the Ethics Committee of the University of Otago, Dunedin, New Zealand.	The aim of this exploratory study was to investigate opinions of midwives and obstetricians regarding their role in identification and management of family violence.		All 28 midwives and 11 obstetricians working at Dunedin Public Hospital were invited to attend a focus group discussion, one for obstetricians and one for midwives. . Five midwives participated in one focus group and two obstetricians in another. Due to the small number of obstetrician participants, obstetricians who did not attend the focus group were invited to individual semi-structured interv…	Qualitative methodology. Focus groups and semi-structured interviews with midwives and obstetricians were conducted, recorded and analysed.	The obstetrician focus group and semi structured interviews lasted approximately 30 minutes each, and the midwife focus group lasted approximately 90 minutes. All discussions were audiotaped, transcribed and checked for accuracy by comparing transcripts with tape recordings.	Initial analysis involved independent coding of the transcripts by each investigator, who then met to compare and review their interpretations. Data were organised according to a template coding style. The codes used were broadly categorised as identification or management issues with sub codes as presented in Table 1. Additional categories can emerge and old ones change in this analytical proces…	Type 2: Domestic Violence	The midwives were more experienced in enquiring about family violence, stating “you can’t assume anything, you have to ask. Both obstetricians and midwives felt that asking about family violence in a direct fashion was most appropriate.Low self-esteem, history of chronic pain, prior agency involvement and/or a previous history of abuse were also mentioned as cues, as well as physical evidence of …		Midwives felt they had a role in screening pregnant women for family violence, but that the initial booking was not the right time. They also expressed concerns about being adequately trained to deal with disclosure.“At booking… they are going to tell you what you want to hear. …It is many visits … before you actually start to hear things.” [Midwife].Midwives and obstetricians described the manag…		Midwives and obstetricians identified lack of time, perceived complexity of family violence issues, uncertainty about management, and privacy and confidentiality issues as potential barriers to identification.Perceived barriers to successful management of abused women, included inadequate training and limited access to resources. Midwives felt that it was difficult for midwifery students to gain …	Maternity health professionals in the locale studied have significant issues and difficulties in the identification and management of family violence. These need to be addressed in training programmes and guidelines to improve patient outcomes, and to provide support and safety for clinicians. The emphasis of family violence identification has been on current abuse, but identification of historic…	This study was limited by small participant numbers, and by using both focus groups and semi-structured interviews in information gathering. However the data obtained from all discussions were meaningful. Small participant numbers could reduce information richness and some themes may not have been identified. To ensure saturation of themes, further qualitative studies on the role of New Zealand m…
Intimate Partner Violence Screening Practices of Certified Nurse-Midwives, Hindin (2006), U.S.A.	The study protocol received Institutional Review Board approval from Rush University Medical Center, Chicago, Illinois. Informed, written consent was obtained from each CNM before the collection of data. The researcher outlined steps to ensure confidentiality.	The purpose of this study was to describe the intimate partner violence-screening practices of CNMs during prenatal care. 1) How do CNMs adapt universal screening clinical practice guidelines and ACOG clinical guidelines into their practices? 2) In what ways do CNMs use clinical judgment and other indicators to screen for domestic violence? 3) What do CNMs believe about their screening efficacy? …		The CNMs were invited to take part in this research through a recruitment letter and were asked to contact the researcher via e-mail if they were interested. Permission to use ACNM mailing list was obtained from ACNM. The selection criteria required the participants to be certified through ACNM and in current practice. Eight CNMs participated in the study. The CNMs are members of ACNM and live an…	Qualitative study using interviews to collect data.	Data collection methods included audiotapes of inter views with the CNMs responding to open-ended ques tions and a two-page written demographic survey. The researcher developed the survey and interview questions. The questions and the order in which they were asked were planned prior to the interviews. The participants were asked questions such as, “Can you tell me about experiences you have had …	The audiotapes of the interviews were transcribed verbatim and stored in a Microsoft Word file and on a backup floppy disk. The procedure consisted of five steps. 1) Reading each case and the initial development of categories: Each case was analyzed and a list of coded categories was developed from the transcripts. 2) Cate gorical aggregation: The categories were examined for analogous meanings a…	Type 2: Domestic Violence	Every midwife in the sample (n 8) agreed that universal screening should be conducted, and all reported screening during initial prenatal examinations.One midwife reported screening sometimes, whereas seven reported not screening during the second and third trimesters. One midwife reported she always screened at the postpartum visit; three screen some of the time; and four do not screen postpartu…	None of the participants used a standardized screening assessment tool, such as the Abuse Assessment Screen, but they adapted their questions based on content in this tool and their individual clinical style. However, they all depend on clinical suspicions or that “gut reaction” throughout pregnancy, during labor, and in the postpar tum period in place of routine screening to alert them to potent…	Lost in the maze symbolizes the challenges of responding to a positive disclosure for domestic violence in health care systems and the lack of outcomes data on screening practices. One midwife reported the following classic clinical tale. Her client denied abuse during the initial history, but on examination, the midwife noted bilateral bruising on her arms. After requestioning, the woman admitte…		Relationship with women was reported by all midwives in the study as one of the foundations of their professional practice and how they establish rapport and trust with women.The ability to establish a trusting relationship is a key component for successful intimate partner violence screening and one of their greatest screening strengths. Planting seeds is a symbol for the domestic violence healt…	The findings demonstrate that the midwives were inconsistent in their intimate partner violence-screening practice during pregnancy and increase or decrease screening in response to a woman’s cultural background. Screening in a culturally competent manner is expected of all clinicians, but the demands of an increasingly complex, culturally diverse practice environment make it difficult. Consisten…	The interviews in this study provided rich descriptive data about the intimate partner violence-screening practices of CNMs. However, because of the self selection of the participants, the findings cannot be generalized, but they represent the opinions of this sample of midwives.
Midwives’ experience of encountering women with posttraumatic stress symptoms after childbirth, Nyberg et al. (2010), Sweden	The study was conducted according to the Ethical Review Act (2003:460) and was approved by the ethics group at the Depart ment of Health Sciences, Luleå University of Technolo.	The aim of the study was to describe midwives’ experience of encountering women with post traumatic stress symptoms after childbirth.		The study included eight midwives who met the inclusion criteria of having an experience of working in specialized clinics for women with posttraumatic stress symptoms. In Sweden there are clinics for women with fear of childbirth and posttraumatic stress symptoms after childbirth. Some of the participating midwives had special training in posttraumatic stress counseling and all of them had more …	A qualitative research method was used because the purpose was to describe midwives’ experience of encountering women with posttraumatic stress symptoms after childbirth.	All midwives (n = 15) in a county council working at the special ized clinics received an information letter about the purpose of the study and an invitation to participate. The study included eight midwives who met the inclusion criteria of having an experience of working in specialized clinics for women with posttraumatic stress symptoms.A semi-structured interview was used to gain the midwives…	To capture the midwives’ description of their experiences, a thematic content analysis was used. The objective of content analysis is to provide knowledge and understanding of the phenomena that are studied through to gain a sense of the whole experience, and text units that answered the research question were identified and extracted. The text units were then condensed and given a code according…	Type 1 Traumatic Birth/PTSD	The midwives thought that it was important to not act intrusive during the counseling but to be present, listen, respect the woman’s fear, confirm the experience, and show empathy but not to be dragged into the concern. Several midwives thought that it was important for the women to express feelings and fears even if the basic problem could not be resolved. The Midwives thought that it was import…	No Screening tool	One midwife narrated about a counseling session with a woman, who, for the first time in her life, revealed that she had been exposed to sexual abuse and was then afraid of giving birth. Another midwife had, at the first conversation with a woman who had lost her two children during birth, experienced that the woman had been emotionally fragmented, swinging to and fro between feelings of sadness …		The midwives felt a need to reflect on their own role within the encounter. Mentoring was also expressed by the midwives to be important for dealing with emotions from their encounter with the women. The midwives, in general, meant that they had to deal with their own emotions in a professional manner, particularly as midwives caring for women giving birth. Some midwives had a skills training in …	It is shown that the midwives’ support during childbirth has positive long-term ef fect on the woman’s memory of childbirth. Halldórsdottir and Karlsdóttir [15], who described that childbirth from an obstetric point of view can be regarded as normal, but the mother could still have negative experiences of it. Fear of childbirth should be identified in an early stage/pregnancy to allow early treat…	The result of this study is based on a limited selection of partic ipants but with long experience of work in a specialized clinic for women with fear of childbirth. The eight interviews were content rich and were considered sufficient to meet the objective. The strength of the study is that the participating midwives have so generously shared their rich experiences. To broaden the knowledge abou…
Midwives’ practices and knowledge about fear of childbirth and postpartum posttraumatic stress disorder, de Vries et al. (2020), The Netherlands	Due to the nature of the research design, we waived ethical approval from the medical ethics committee being that the instrument used for the study was a questionnaire. Midwives received information regarding the STAR-study and were asked to (anonymously) fill in the online questionnaire.	The objective of this study was to evaluate awareness of midwives and their knowledge with respect to FoC and postpartum PTSD, while also assessing their attitudes towards women with these conditions and evaluating the multidisciplinary organisation of follow-up and treatment.		In April 2016, Dutch midwives associated with the Committee of Clinical Midwives of the Dutch Society Obstetrics and Gynaecology (NVOG) (199 members), Talmor B.V. (1100 members), midwifery practices in the Leiden/the Hague region (181 community midwives) and OLVG hospitals in Amsterdam (42 clinical midwives) received an invitation by e-mail to participate in the study. Additionally, an announceme…	Screening for Trauma and Anxiety Recognition (STAR)-study. A 27-item questionnaire was specifically designed for the 2015 study. Current study is the second STAR-study and due to a similar research aim (though with a different group), the same questionnaire was used albeit with minor alterations primarily as a result of a different work environment (i.e., midwives working in community practices o…	A cross-sectional study was performed amongst midwives who work in community practices and hospitals in the Netherlands with the use of a questionnaire purposefully designed for this research aim.257 midwives participated in the study, of whom 217 completed all items in the questionnaire.	Survey Monkey was used to distribute the questionnaire. The Statistical Package for Social Sciences (SPSS) version 22 was used to conduct statistical analyses. Multiple choice questions were analysed using descriptive statistics. Open questions were categorised; general categories and sub-categories were created, analysed and revised by research fellows CS, MP and NV. Table 2 shows the main and s…	Type 1 - Traumatic Birth: Fear of Childbirth: In 7.5% of these cases, distress was so severe it impaired women in their daily life, it affected their mental and physical wellbeing, it impacted their relationships and it negatively influenced them during pregnancy and labour, which can be seen as features of clinical FoC. Wijma and Wijma divided FoC into four categories, ranging from low childbirt…	All midwives had cared for women with FoC, 82.8% (N = 207/250) of the midwives saw >5 women with FoC in a given a year. Of the signs and signals encountered in daily practice, 77.8% (N = 200/257) of midwives described psychological signals, 59.5% (N = 153/257) reported recognising physical complaints and more than half of the midwives mentioned medically related signs (56.0%, N = 144/257). All of…	A total of 203 midwives answered the questionwhether or not they actively reviewed the presence of FoC during prenatal check-ups. In 57.6% (N = 117/203) of the cases midwives always asked and 40.9% (N = 83/203) of the participants only addressed it in specific situations, depending on history and signals or risk factors of FoC. Midwives were asked whether they were used to asking women about thei…	The most frequently evoked emotions in midwives by women with FoC and PTSD were positive in nature (e.g. empathy, sympathy and compassion). Overall, negative emotions were experienced more when caring for women with postpartum PTSD (e.g. sadness, guilt, frustration). The majority of midwives considered caring for women with FoC and PTSD a positive challenge (FoC 83.0%, N = 176/212 and PTSD 74.2%,…	N/A	When asked about effective treatments, 79.6% (N = 179/225) of midwives named a specific therapy. Referral to another caregiver (32.0%, N = 72/225) was described significantly more by community midwives (37.5%, Ncommunity = 39/104 vs. 24.3%, Nclinical = 25/103, p = 0.050). Of all respondents, 8.9% (N = 20/225) could not identify any therapy for (postpartum) PTSD. Caring for pregnant women with PTS…	Women suffering from fear of childbirth and postpartum posttraumatic stress disorder are often not recognised by health care professionals. Midwives should acquire more in depth knowledge of fear of childbirth and postpartum posttraumatic stress disorder. This can be achieved by including the two conditions in the program of midwifery education. The knowledge and awareness of FoC was greater than…	The lack of a validated questionnaire is one of the limitations in this study, but we did use a specifically designed questionnaire created by researchers highly experienced in drafting questionnaires. As with all self-report questionnaires, using this instrument increases the risk of socially desirable answers and rules out the opportunity of clarifying questions creating an in-depth understandi…
"Norwegian midwives’ experiences with screening for violence in antenatal care – A qualitative study", Fenne Fredriksen et al. (2021), Norway	The study was approved by the Norwegian Centre for Research Data (NSD 358347).	The aim of this study is to gain a better insight into and understanding of Norwegian midwives’ ex periences of screening for violence during antenatal care.	N/A	The participants were recruited through a liaison meeting of mid wives working in primary care. 10 Midwives in total participated in the study. The age range was 32–61 years, with experience in antenatal care from 0.5 to 17 years.	Qualitative research design with semi-structured interviews.	Data collected throught semi-structured interviews. An interview guide was prepared with seven open-ended questions.The interview was conducted by one of the co-authors, and another author transcribed the tapes.Tape recordings were made of the interviews and these were transcribed verbatim.	The data material was analysed using systematic text condensation, a method for cross-case thematic analysis.	Type 1 Domestic Violence	They wrote down good questions that they could use because they were unsure about how to articulate the issue. They wanted to ask the right questions. On the other hand, they were afraid that the women would feel under attack. One midwife pointed out that the signs are not necessarily visible, and that she had probably had women in her consultation room who were living in abusive relationships. S…	No Tool	The participants were inexperienced in asking such questions and found it embarrassing. Some of them also dreaded asking such questions. The participants found that several women were unfamiliar with the concept of violence. They did not quite know what it entailed; many thought of violence as only something physical. Several participants felt uncertain about what to do if they discovered cases o…	No Data	The midwives felt it was important to attend various liaison meetings with colleagues. This gave them an opportunity to discuss cases and share useful advice. Some of the midwives reported that their supervisor focused on the issue. One midwife reported that she repeatedly turned to her colleagues for advice when she started out in the job, to look for help with how to phrase her questions and wh…	The amount and type of training midwives received from the start varied considerably across the different workplaces. One midwife described how there was very little training on the issue when she started working.. The findings show that the screening involves more than simply asking a question. It was difficult to uncover ongoing violence, but they had been able to reveal numerous incidents of p…	While the study had few participants, its external validity was strengthened by using a strategic sample which included different age groups, years of practice, and types of workplace. We also found that the participants provided data which was sufficiently rich to meet the study’s objective. The external quality would probably have been further strengthened if the sample had included midwives fr…
